# Supplementary material for: Synthesis of Metarhizium anisopliae–Chitosan Nanoparticles and Their Pathogenicity against Plutella xylostella (Linnaeus)
Source: Microorganisms. 2021 Dec 21;10(1):1. doi: 10.3390/microorganisms10010001 (PMC8781626; doi:10.3390/microorganisms10010001)
Supplement: Supplementary file 1 [file microorganisms-10-00001-s001.zip]

Archive with 1 entries (1 files):
- microorganisms-1492009-supplementary.pdf
